# Supplementary material for: Global prevalence, characteristics, and future prospects of IncX3 plasmids: A review
Source: Front Microbiol. 2022 Sep 6;13:979558. doi: 10.3389/fmicb.2022.979558 (PMC9485871; doi:10.3389/fmicb.2022.979558)
Supplement: Supplementary file 1 [file Table_1.XLSX]

## Sheet: clinical
Number	Name	Gene	Host	Other resistance genes in the plasmid	Number of plasmids	Year	Plasmid size (bp)	Genetic environment	Strain sequence type	Source	Country	Plasmid accession number	Reference	Transfer ability(per donor cell)
NDM															Conserved sequence
1	pDY2009-NDM-1	blaNDM-1	K. pneumoniae	blaSHV-2	7	2020	44579	IS5- blaNDM-1-trpF-dsbC-cutA1-groEL	ST5571	blood	China	no	Ma X,2022	Yes	blaNDM-bleMBL-trpF-dsbC
2	pKP46_3_NDM	blaNDM-1	K. pneumoniae	blaSHV-12	6	2017	53096	IS3000 IS5 IS26	ST15	cerebrospinal fluid	China	CP090129	Sun Q,2022	——	——
3	p25NDM-5	blaNDM-5	E. coli	——	2	2020	46160	IS26, IS5, ISAba125, IS3000	ST410	urine	China	CP087572	Hao J,2022	Yes	blaNDM-bleMBL-trpF
4	p779-5-NDM	blaNDM-5	E. coli	——	8	2016	46161	IS5, ISAba125, IS3000	ST101	urine	China	CP086225	Bao D,2022	——	blaNDM-bleMBL-trpF
5	pC46-NDM11	blaNDM-11	Citrobacter freundii	blaSHV-12	——	2019	54035	ISAba125 IS5 IS26	ST266	urine	China	MW269623	Zhu Y，2021	2.1 × 10–3	——
6	pXA31	blaNDM-7	E. coli	——	4	2011	41600	IS6 Tn3	ST101	clinical isolate	India	no	Ramakrishnan V，2021	——	blaNDM-bleMBL-trpF-dsbD
7	pD12NDM5	blaNDM-5	E. coli	no	5	2019	45232	ΔISAba125-blaNDM-5-bleMBL-trpT-dsbD-IS26	ST940	rectal swab	Germany	no	Chakraborty T,2021	——	blaNDM-bleMBL-trpT-dsbD
8	pCH8NDM5	blaNDM-5	E. coli	no	6	2019	46164	ΔISAba125-blaNDM-5-bleMBL-trpT-dsbD-IS26	ST167	rectal swab	Switzerland	no	Chakraborty T,2021	——	blaNDM-bleMBL-trpT-dsbD
9	pZY-NDM1	blaNDM-1	Citrobacter freundii	blaSHV-12	3	2018	53573	IS5 ΔISAba125 IS3000	ST19	urine	China	CP055250	Zhang T,2021	1.68×10−3	blaNDM-bleMBL-trpF
10	pNDM-HB536	blaNDM-7	K. pneumoniae	no	——	2016	50593	ISAba125	ST307	Bronchial aspirate	Spain	no	Marí-Almirall M，2021	Yes	blaNDM-bleMBL-trpF-dsbC
11	pE70-NDM1	blaNDM-1	Enterobacter cloacae	blaSHV-12	4	2019	53773	IS26-ISAba125	ST418	urine	China	CP046274	Xue M,2021	Yes	blaNDM-bleMBL-trpF
12	pNDM22937	blaNDM-5	K. pneumoniae	no	2	2019	45048	ΔTn2-ΔIS3000-IS5-ΔISAba125-blaNDM-5-ble-trpF-dsbC-IS26-ΔumuD	ST65	blood	China	Plasmid sequence show >99% identity to pNDM_MGR194	Zhao J,2021	10−5	blaNDM-bleMBL-trpF-dsbC
13	pNDM5-CNEC001	blaNDM-5	E. coli	no	4	——	46161	ISAba125-IS5-blaNDM–5-bleMBL-trpF-dsbC-IS26	ST410	cerebrospinal fluid	China	MZ270636	Yang Q,2021	——	blaNDM-bleMBL-trpF-dsbC
14	p2D-NDM-5	blaNDM-5	E. coli	no	5	——	46 161	ISAba125 IS5 IS3000 IS26	ST354	blood	China	CP059006	Zheng W,2021	——	blaNDM-bleMBL-trpF
15	pNDM-CME2	blaNDM-5	Enterobacter hormaechei	no	——	2018	——	IS3000-bla NDM-5-ble-trpF-dsbC-ΔIS26-umuD-ISKox3-tnpR-parA	ST171	urine	China	no	Ding M,2021	Yes	blaNDM-bleMBL-trpF-dsbC
16	pNDM-CMD2	blaNDM-1	Enterobacter hormaechei	no	——	2018	47989	IS3000-ΔISAba125-IS5 -bla NDM-1-ble-trpF-groS-groL-insE-ΔIS26	ST88	sputum	China	no	Ding M,2022	Yes	——
17	pNDM5_090573	blaNDM-5	K. pneumoniae	no	3	2019	45181	ISAba125 IS5 IS26, IS3000	ST789	sputum	China	CP071169	Wei L,2021	Yes	blaNDM-bleMBL-trpF-dsbC
18	pSCK27-NDM5	blaNDM-5	K. pneumoniae	no	3	2016-2018	46161	IS5 IS26 ISAba125 IS3000	ST48	blood	China	MT663954	Zhu W,2020	Yes	blaNDM-bleMBL-trpF-dsbC
19	unnamed4	blaNDM-7	K. pneumoniae	no	4	2017	68637	ISAba125 IS5	ST34	bile	China	CP025215	Chen Q,2020	Yes	blaNDM-bleMBL-trpF-dsbC
20	pSECR18-2341_NDM	blaNDM-1	Klebsiella aerogenes	no	2	2018	44962	ISAba125-blaNDM-1-bleMBL-trpF-dsbC-IS26-umuD	ST202	stool	Korea	CP049602	Kim JS,2020	Yes	blaNDM-bleMBL-trpF-dsbC
21	pSECR18-1551_NDM	blaNDM-1	Citrobacter freundii	no	1	2018	44962	ISAba125-blaNDM-1-bleMBL-trpF-dsbC-IS27-umuD	——	stool	Korea	MT129534	Kim JS,2021	Yes	blaNDM-bleMBL-trpF-dsbC
22	——	blaNDM-1	K. pneumoniae	——	——	2018-2019	~45,000	——	ST11	urine	Pakistan	——	Bilal, H,2021	Yes	——
23	pNDM-K725	blaNDM-5	K. pneumoniae	no	3	2017	43125	ΔISAba125-IS5-ΔISAba125	ST48	Sputum	China	MK450348	Tian D，2020	∼10−3	blaNDM-bleMBL-trpF-dsbC
24	pNDM-CR33	blaNDM-5	Klebsiella aerogenes	no	2	2017	43252	ΔISAba125-IS5-ΔISAba125	__	blood	China	MK450349	Tian D，2020	∼10−3	blaNDM-bleMBL-trpF-dsbC
25	pNDM-Z214	blaNDM-5	E. coli	no	3	2017	43252	ΔISAba125-IS5-ΔISAba125	ST1236	blood	China	MK450347	Tian D，2020	∼10−3	blaNDM-bleMBL-trpF-dsbC
26	pNDM-Z244	blaNDM-5	E. coli	no	2	2017	46047	IS3000-ΔISAba125-IS5-ΔISAba125	ST617	urine	China	MK450346	Tian D，2020	∼10−3	blaNDM-bleMBL-trpF-dsbC
27	pNDM-EcHK001	blaNDM-1	Enterobacter hormaechei	blaSHV-12	3	2015	54035	Tn3 IS3000 Tn125 ISL3	ST1000	sputum	China	NZ_CM008823	Li P,2020	Yes	blaNDM-bleMBL-trpF-dsbC
28	pB14NDM-7	blaNDM-7	K. pneumoniae	no	2	2018	46133	ISkox3-umuD-IS26-ΔTn125-IS5-ΔTn125-IS3000-ΔTn2	ST11	blood	China	MT901553	Shao C,2020	Yes	blaNDM-bleMBL-trpF-dsbC
29	pNDM5-GZ04_A	blaNDM-5	E. coli	mphA	4	2018	55253	IS3000-ISAba125-IS5-blaNDM–5-ble-trpF-tat-ΔctuA1-IS26.	ST44	stool	China	CP042339	Yang L,2020	Yes	blaNDM-bleMBL-trpF
30	pNDM-KP14003	blaNDM-1	K. pneumoniae	blaSHV-12	4	2014	60125	ISAba125 IS26 IS3000	ST719	blood	China	CP041938	Li J,2020	2.14 ×10-3	blaNDM-bleMBL-trpF
31	——	blaNDM-1	Enterobacter cloacae	no	3	2016	~51,000	ISAba125 IS5	ST932	rectal swab	Spain	no	López-Hernández I,2020	7 × 10−7	blaNDM-bleMBL-trpF-dsbC
32	pNDM1_020049	blaNDM-1	K. pneumoniae	blaSHV-12	3	2016	54035	——	ST1	pus	China	no	Ma K,2020	10−5	——
33	pNDM5-GZEC065	blaNDM-5	E. coli	no	3	2017	46161	ISSwil-IS3000-△ISAba125-IS5-blaNDM-5-ble-trpF-tat-△ctuA1-IS26.	ST156	blood	China	CP048028	Lin Y,2020	6.4 × 10−5	blaNDM-bleMBL-trpF
34	pE648NDM-5	blaNDM-5	E. coli	no	3	2016	47827	ISAba125 IS5 IS3000 IS26	ST648	urine	China	MN200942	Lü Y,2020	Yes	blaNDM-bleMBL-trpF
35	pBSI034-NDM1	blaNDM-1	Enterobacter cloacae	blaSHV-12	2	2013	55234	ISAba125 IS5 IS3000	ST114	blood	China	MN937240.	Lin M,2020	——	blaNDM-bleMBL-trpF-dsbD
36	pCNUH-11	blaNDM-5	E. coli	——	——	2017	46,161	IS5 ISAba125 IS3000	ST361	stool	Korea	MN017707	Kim SY,2020	Yes	blaNDM-bleMBL-trpF-dsbC
37	pCNUH-14	blaNDM-5	E. coli	——	——	2017	46161	IS5 ISAba125 IS3001	ST12	Urine	Korea	MK986791	Kim SY,2020	Yes	blaNDM-bleMBL-trpF-dsbC
38	pKP29.11_NDM-7	blaNDM-7	K. pneumoniae	no	——	2018	45184	IS5 ISAba125 IS26	——	swab	South Africa	VXIY01000011	Kopotsa, K,2020	——	——
39	pNDM5-L241	blaNDM-5	Morganella morganii	no	——	2016	46161	ΔIS3000-ΔISAba125-IS5-blaNDM–5-ble-trpF-dsbC-IS26	——	stool	China	CP033057	Guo X,2019	Yes	blaNDM-bleMBL-trpF-dsbC
40	pNDM-5	blaNDM-5	Proteus mirabilis	no	1	2018	46161	Tn3-IS3000-IS30-IS5	——	urine	China	CP043333	Sun L,2019	——	blaNDM-bleMBL-trpF-dsbC
41	pNDM5-SCNJ1	blaNDM-5	K. pneumoniae	no	——	2018	45255	IS5 ISAba125 IS3000	ST29	sputum	China	MK715437	Yuan Y,2019	10− 6	blaNDM-bleMBL-trpF-dsbC
42	pNDM5-LDR	blaNDM-5	K. pneumoniae	no	——	2017	49021	ISKpn19 IS3000 ISAba125 IS5	ST290	sputum	China	MK308632	Wang Z,2019	——	blaNDM-bleMBL-trpF-dsbC
43	pSCM96-2	blaNDM-19	K. pneumoniae	no	2	2015-2017	46161	IS3000-tnpA-ΔISAba125-tnpA-IS5-tnpA	ST15	sputum	China	CP028718	Liu Y,2019	Yes	blaNDM-bleMBL-trpF-dsbC
44	pEC27-1	blaNDM-1	Enterobacter cloacae	blaSHV-12 fgh glo adh	2	2010	62470	ΔISAba125 ISCR21	ST513	urine	Vietnam	CP020090	Le-Ha TD,2019	Yes	blaNDM-bleMBL-trpF-dsbC
45	pEC25_NDM-7	blaNDM-7	E. coli	no	5	2017	46161	Tn3-IS3000-IS30-IS5	ST410	urine	China	CP035125	Xu J,2019	——	blaNDM-bleMBL-trpF-dsbC
46	pJN05NDM-7	blaNDM-7	E. coli	no	6	2015	46161	IS3000-ISAba125-IS5	ST167	urine	China	MH523639	Hao Y,2018	Yes	blaNDM-bleMBL-trpF-dsbC
47	pEncl-922cz	blaNDM-4	Enterobacter cloacae	——	——	2012	53683	ISAba125-IS5	ST182	Rectal swab	Czech	MG252892	Paskova V,2018	——	blaNDM-bleMBL-trpF-dsbC
48	pEncl-44578cz	blaNDM-4	Enterobacter cloacae	——	——	2016	53683	——	ST182	Venous catheter	Czech	MG833402	Paskova V,2018	——	——
49	pEnas-80654cz	blaNDM-4	Enterobacter asburiae	——	——	2016	53683	——	——	bile	Czech	MG833403	Paskova V,2018	——	——
50	pEnin-51781cz	blaNDM-4	Kluyvera intermedia	——	——	2016	53683	——	——	Rectal swab	Czech	MG833404	Paskova V,2018	——	——
51	pEsco-4382cz	blaNDM-4	E. coli	——	——	2016	53683	——	ST69	Rectal swab	Czech	MG833405	Paskova V,2018	——	——
52	pKlox-45574cz	blaNDM-5	Klebsiella oxytoca	——	——	2016	46161	——	ST2	Rectal swab	Czech	MG833406	Paskova V,2018	——	——
53	pRor-30818cz	blaNDM-1	Raoultella ornithinolytica	——	——	2016	53051	ISAba125-IS5	——	Rectal swab	Czech	MG252893	Paskova V,2018	——	blaNDM-bleMBL-trpF-dsbC
54	pEn_NDM	blaNDM-1	Enterobacter cloacae	no	——	2013	45739	ΔISAba125 IS1	ST84	sputum	China	MH061381	Chavda B,2018	Yes	——
55	pNDM-BJ03	blaNDM-1	Enterobacter cloacae	blaSHV-12	——	2012	60125	ΔISAba125 IS5 IS30	——	sputum	China	MF415608	Lü Y，2018	10−3 to 10−4	blaNDM-bleMBL-trpF-dsbD
56	pGB788-IMP	blaNDM-5	E. coli	——	2	2016	45793	——	ST46	stool	China	no	Feng S，2018	Yes	——
57	pCRENT-193_2	blaNDM-1	Enterobacter sp.	no	2	2013	44962	IS3000 ISAba125	——	wound	Korea	CP024814	Yoon EJ,2018	——	——
58	pCREC-544_2	blaNDM-1	E. coli	blaSHV-12	3	2015	51455	IS3000 ISAba125	ST457	Rectal swab	Korea	CP024828	Yoon EJ,2018	——	——
59	pCREC-591_4	blaNDM-5	E. coli	no	4	2015	46161	IS3000 ISAba125	ST101	Peritoneal fluid	Korea	CP024825	Yoon EJ,2018	——	——
60	pCRCB-101_1	blaNDM-5	Citrobacter freundii	no	1	2015	46161	IS3000 ISAba125	——	pus	Korea	CP024820	Yoon EJ,2018	——	——
61	pCREC-532_3	blaNDM-7	E. coli	no	3	2015	46137	IS5 IS3000 ISAba125	ST167	Urine	Korea	CP024833	Yoon EJ,2018	——	——
62	pCREC-629_3	blaNDM-7	E. coli	no	3	2015	46161	IS3000 ISAba125	ST167	urine	Korea	CP024818	Yoon EJ,2018	——	——
63	p505108-NDM	blaNDM-1	Cronobacter sakazakii	blaSHV-12	3	2016	53793	ISKox3	ST1	sputum	China	KY978629	Shi L，2018	Yes	——
64	pP10159-1	blaNDM-1	Citrobacter freundii	blaSHV-12	5	2013	54034	ISKox3	ST252	urine	China	MF072961	Ouyang J，2018	Yes	blaNDM-bleMBL-trpF-dsbD
65	pNDM21_020023	blaNDM-21	E. coli	no	2	2016	~46,100	ISAba125 IS5 IS3000	ST617	urine	China	Plasmid sequence show >99% identity to pNDM_MGR194	Liu L，2018	10−6	blaNDM-bleMBL-trpF-dsbC
66	pE628-NDM-5	blaNDM-5	E. coli	——	——	2016	46161	——	——	Stool	China	MH500845	Shen Z,2018	——	——
67	——	blaNDM-4	E. coli	——	——	2014	~45,000	ISAba125 IS5	ST448	sputum	India	no	Choudhury, N. A,2018	Yes	——
68	pKOX3-P3-NDM	blaNDM-1	Klebsiella oxytoca	blaSHV-12	5	2013	55246	IS5-△ISAba125-blaNDM-1-bleMBL-trpF-cutA-groES-groEL	——	urine	China	KY913899	Wang J，2017	fail	blaNDM-bleMBL-trpF
69	pKW53T-NDM-7	blaNDM-7	E. coli	no	——	2012	46161	IS5 △ISAba125 IS26	ST448	Urine	Kuwait	no	Pál T,2017	Yes	blaNDM-bleMBL-trpF-dsbC
70	POM26-NDM-7	blaNDM-7	E. coli	no	——	2012	45122	IS5 △ISAba125 IS26	ST4107	Endotracheal secretion	Oman	no	Pál T,2017	Yes	blaNDM-bleMBL-trpF-dsbC
71	pABC218-NDM-7	blaNDM-7	E. coli	no	——	2012	34403	IS5 △ISAba125 IS26	ST167	Sputum	the United Arab Emirates	no	Pál T,2017	Yes	blaNDM-bleMBL-trpF-dsbC
72	pABC133-NDM-7	blaNDM-7	E. coli	no	——	2012	37070	IS5 △ISAba125 IS26	ST4108	Wound	the United Arab Emirates	no	Pál T,2017	no	blaNDM-bleMBL-trpF-dsbC
73	pM110_X3	blaNDM-7	E. coli	no	2	2015	45122	IS3000 △ISAba125 IS5 △ISAba125	ST410	blood	Myanmar	AP018141	Sugawara Y，2017	Yes	——
74	pM213_X3	blaNDM-4	E. coli	no	1	2015	43534	IS3000 △ISAba125 IS5 △ISAba125	ST101	Sputum	Myanmar	AP018142	Sugawara Y，2017	Yes	blaNDM-bleMBL-trpF-dsbD
75	pM216_X3	blaNDM-4	E. coli	no	2	2015	46161	IS3000 △ISAba125 IS5 △ISAba125	ST101	Sputum	Myanmar	AP018146	Sugawara Y，2017	Yes	——
76	pNDM-Kpn-1	blaNDM-5	K. pneumoniae	no	——	2015	46,161	ISAba125 IS5 IS3000	ST2108	stool	China	Plasmid sequence show >99% identity to pNDM_MGR194	He T,2017	Yes	blaNDM-bleMBL-trpF-dsbC
77	p24835-NDM5	blaNDM-5	K. pneumoniae	blaCTX–M–15	2	2015	46161	——	ST14	urine	China	CP014005	Mei YF,2017	(2.4 ± 0.9) × 10-4	blaNDM-bleMBL-trpF-dsbC
78	pNDM-QD28	blaNDM-5	E. coli	no	——	2013	46161	ISSwi1 IS3000 ISAba125 IS5	ST167	sputum	China	KU167608	Zhu YQ,2016	fail	blaNDM-bleMBL-trpF-dsbC
79	pNDM-QD29	blaNDM-5	E. coli	no	——	2013	46161	ISSwi1 IS3000 ISAba125 IS5	ST167	urine	China	KU167609	Zhu YQ,2016	fail	blaNDM-bleMBL-trpF-dsbC
80	pCR37-ECL-NDM-7	blaNDM-7	Enterobacter cloacae	——	2	2012-2014	——	ΔTn125 IS5 IS26	ST127	blood	Australia	KP826705	Wailan AM,2016	——	——
81	pCR15-EC-NDM-4	blaNDM-4	E. coli	——	3	2012-2014	——	ΔTn125 IS5 IS26	ST101	clinical isolate	Australia	KP826709	Wailan AM,2016	——	——
82	——	blaNDM-5	E. coli	——	4	2012-2014	——	ΔTn125 IS5 IS26	ST648	urine	Australia	no	Wailan AM,2016	——	——
83	pWA2-KP-NDM-7	blaNDM-7	K. pneumoniae	——	3	2012-2014	——	ΔTn125 IS5 IS26	ST15	Rectal swab	Australia	KP826708	Wailan AM,2016	——	——
84	pNDM13-DC33	blaNDM-13	E. coli	blaSHV-12	——	2014	54035	ΔISAba125, IS5, ΔISAba125	ST5138	urine	China	KX094555	Lv J，2016	Yes	blaNDM-bleMBL-trpF-dsbC
85	pRJA274	blaNDM-1	Raoultella planticola	blaSHV-12	4	2012	53134	IS3000 IS5 IS26	——	drain of a rectal tumor patient	China	KF877335	Qu H,2015	Yes	blaNDM-bleMBL-trpF-dsbC
86	pJEG027	blaNDM-4	K. pneumoniae	——	2	——	46253	——	ST11	rectal swab	Australia	KM400601	Espedido BA,2015	——	——
87	pCR694-EC-NDM-5	blaNDM-5	E. coli	——	——	2014	——	Tn125 IS5 IS26	ST648	urine	Australia	KP178355	Wailan AM,2015	——	blaNDM-bleMBL-trpF
88	pKpN01-NDM-7	blaNDM-7	K. pneumoniae	no	3	2013	46161	IS3000 IS5 IS26	ST278	urine	Canada	CP012990	Chen L,2015	——	blaNDM-bleMBL-trpF-dsbC
89	pNDM1_EC8	blaNDM-1	E. coli	blaSHV-12	3	2012	~54,000	IS5-interrupted IS3000-truncated ISAba125	ST3835	clinical isolate	China	no	Feng Y,2015	Yes	blaNDM-bleMBL-trpF-dsbC
90	pEc2A	blaNDM-1	E. coli	aac(6′)-lb-cr, blaOXA-30,sul1	2	2013	74852	truncated ISAba125	——	rectal swab	Brazil	KR822247	Campos JC,2015	6.0 × 10−1	blaNDM-bleMBL-trpF
91	p112298-NDM	blaNDM-1	Citrobacter freundii	blaSHV-12	2	2013	53489	ISAba125	——	urine	China	KP987216	Feng J,2015	Yes	blaNDM-bleMBL-trpF-dsbC
92	pNDM-MGR194	blaNDM-5	K. pneumoniae	no	——	2011-2013	46253	ISAba125 IS5	——	blood	India	KF220657	Krishnaraju M,2015	——	blaNDM-bleMBL-trpF-dsbC
93	pNDM5_0215	blaNDM-5	E. coli	no	——	2013	~47,000	IS3000 IS5 IS26 ISAba125	ST167	rectal swab	China	Plasmid sequence show >99% identity to pNDM_MGR194	Yang P,2014	Yes	blaNDM-bleMBL-trpF-dsbC
94	pNDM-SX04	blaNDM-1	K. pneumoniae	blaSHV-12	——	2012	~54,000	ΔISAba125	ST147	sputum	China	KC876051	Wang X,2014	6.94×10−7	blaNDM-bleMBL-trpF-dsbC
95	pNDM-HN380	blaNDM-1	K. pneumoniae	blaSHV-12	——	2011	54035	ISAba125 IS26	ST483	stool	China	JX104760	Ho PL,2012	Yes	blaNDM-bleMBL-trpF
96	pIncX-SHV	blaSHV-11	K. pneumoniae	no	4	2010	43380	IS26	ST258	clinical isolate	Italy	JN247852	García-Fernández A,2012	——	——
97	——	blaNDM-1	Citrobacter portucalensis	——	6	2015	——	IS30-blaNDM-1-bleMBL-trpF-dsbD-cutA1-groES-groEL-IS91	——	sputum	China	no	Cao X,2021	——	blaNDM-bleMBL-trpF-dsbD
98	pEC463-NDM5	blaNDM-5	E. coli	no	——	2016-2017	46145	IS3000 ISAba125 IS5 IS6ISkox3	ST361	blood	China	MG545911	Li X,2021	Yes	blaNDM-bleMBL-trpF-dsbC
99	pMTY18530-4_IncX3	blaNDM-5	E. coli	no	4	2021	——	IS102 ISkox3 IS26 IS5 ISAba125 IS3000	ST1011	Wound	Japan	no	Ito Y,2022	Yes	——
100	pMTY18780-5_IncX3	blaNDM-5	E. coli	no	4	2021	——	IS102 ISkox3 IS26 IS5 ISAba125 IS3000	ST1011	stool	Japan	no	Ito Y,2022	Yes	——
101	pMTY18781-1_IncX3	blaNDM-5	E. coli	no	1	2021	——	IS102 ISkox3 IS26 IS5 ISAba125 IS3000	ST2040	stool	Japan	no	Ito Y,2022	Yes	——
102	pNDM5_ESY001	blaNDM-5	E. coli	——	——	2014	46161	ISSwil-IS3000-ΔISAba125-IS5-blaNDM-5-ble-trpF-tat-ΔctuA1-IS26-ΔumuD	ST167	blood	China	CP086343	Hu X,2022	6.56 × 10−3 to 1.33 × 10−2	blaNDM-bleMBL-trpF
103	pNDM5_ESY002	blaNDM-5	E. coli	——	——	2014	46161	ISSwil-IS3000-ΔISAba125-IS5-blaNDM-5-ble-trpF-tat-ΔctuA1-IS27-ΔumuD	ST167	blood	China	CP086557	Hu X,2022	6.56 × 10−3 to 1.33 × 10−2	blaNDM-bleMBL-trpF
104	pNDM5_ESY003	blaNDM-5	E. coli	——	——	2014	46161	ISSwil-IS3000-ΔISAba125-IS5-blaNDM-5-ble-trpF-tat-ΔctuA1-IS28-ΔumuD	ST167	sputum	China	CP086341	Hu X,2022	6.56 × 10−3 to 1.33 × 10−2	blaNDM-bleMBL-trpF
105	pNDM5_EJN001	blaNDM-5	E. coli	——	——	2014	46161	ISSwil-IS3000-ΔISAba125-IS5-blaNDM-5-ble-trpF-tat-ΔctuA1-IS29-ΔumuD	ST167	urine	China	CP086339	Hu X,2022	6.56 × 10−3 to 1.33 × 10−2	blaNDM-bleMBL-trpF
106	pNDM5-EJN003	blaNDM-5	E. coli	——	——	2014	46161	ISSwil-IS3000-ΔISAba125-IS5-blaNDM-5-ble-trpF-tat-ΔctuA1-IS30-ΔumuD	ST167	blood	China	no	Hu X,2022	6.56 × 10−3 to 1.33 × 10−2	blaNDM-bleMBL-trpF
107	pNDM5_EBJ001	blaNDM-5	E. coli	——	——	2014	46161	ISSwil-IS3000-ΔISAba125-IS5-blaNDM-5-ble-trpF-tat-ΔctuA1-IS31-ΔumuD	ST167	urine	China	CP086337	Hu X,2022	6.56 × 10−3 to 1.33 × 10−2	blaNDM-bleMBL-trpF
108	pNDM5_EBJ003	blaNDM-5	E. coli	——	——	2014	46161	ISSwil-IS3000-ΔISAba125-IS5-blaNDM-5-ble-trpF-tat-ΔctuA1-IS32-ΔumuD	ST405	urine	China	CP086335	Hu X,2022	6.56 × 10−3 to 1.33 × 10−2	blaNDM-bleMBL-trpF
109	——	blaNDM-5	K. pneumoniae	——	——	——	——	——	ST476	blood	Nigeria	no	Brinkac, L. M.,2019	Yes	blaNDM-bleMBL-trpF-dsbC
110	pC-NDM34	blaNDM-5	E. coli	——	6	2017-2018	~46,000	IS5 IS26	ST2083	rectal swabs	Tanzania	no	Manyahi, J.,2022	Yes	blaNDM-bleMBL-trpF-dsbD
OXA-48、OXA-181
1	pEC184_IncX3_OXA181	blaOXA-181	E. coli	qnrS1	5	2017	48636	ΔISEcp1 ISKpn19	ST167	Stool	Brazil	no	Santos Tufic-Garutti SD,2022	——
2	pEC187_2-OXA-181	blaOXA-181	E. coli	qnrS1	4	2018	51113	ISKpn19 ΔISEpc1	ST410	stool	Ghana	CP061110	Prah I,2021	Yes
3	pOXA-484	blaOXA-484	E. coli	qnrS1	5	——	51480	IS26 ISEcp1 ISKpn19	ST410	rectal swab	Germany	CP058621	Sommer J,2021	Yes
4	pZYM28-OXA-181	blaOXA-181	Morganella morganii	qnrS1	2	2014-2020	51479	IS26-IS3000-blaOXA–181-ISKpn19-Tn3-qnrS-IS26	——	right pelvic drainage fluid	China	MW080368	Xiang G，2021	(2.4 ± 7.9) × 10–4
5	pEc1079_3	blaOXA-181	E. coli	qnrS1	4	2015	51479	IS26 ISEcp1 IS3000 ISkpn19	ST410	urine	Ghana	CP081309	Mahazu S，2021	——
6	pL3452210II_3	blaOXA-484	E. coli	qnrS1	4	2021	51480	IS26–tnp–IS3000–ΔISEcp1–blaOXA-484–ΔereA–ΔrepA1–ISKpn19–tnp–qnrS1–tnp–IS26	ST410	rectal swab	Switzerland	CP076530	Moser AI,2021	——
7	pNIPH17_0036_1	blaOXA-181	E. coli	qnrS1	2	2017	51477	IS3000 IS26 ISKpn19	ST410	urine	Cambodia	LC483179	Hirabayashi A,2021	——
8	pKP709-OXA-181	blaOXA-181	K. pneumoniae	qnrS1	——	2019	51480	ISEcp1	a novel sequence typing with one allele differing from ST432	stool	China	MN227183	Liu C，2020	——
9	pOXA181_22372	blaOXA-181	E. coli	qnrS1	2	2016	51478	——	ST410	blood	India	CP040399	Devanga Ragupathi NK,2020	——
10	——	blaOXA-181	E. coli	qnrS1	——	2014	——	——	ST410	stool	Egypt	no	Soliman AM,2020	Yes
11	pISV_IncX3_OXA181	blaOXA-181	E. coli	qnrS1	4	2018	51480	ISKpn19 IS26 IS3000	ST2659/ST759	stool	Italy	no	Marchetti VM,2020	Yes
12	pCC1706-OXA-181	blaOXA-181	E. coli	qnrS1	2	2017	51452	——	ST410	tracheal aspirate	Korea	MG702492	Baek JY,2019	Yes
13	pAMA1167-OXA-181	blaOXA-181	E. coli	qnrS1	5	——	51479	——	ST410	liver abscess	Denmark	CP024806	Overballe-Petersen S,2018	——
14	p266917_2_04	blaOXA-181	E. coli	qnrS1	5	2017	51479	——	ST38	stool	UK	CP026727	Greig DR,2018	——
15	pOXA-181_29144	blaOXA-181	K. pneumoniae	qnrS1	——	2015	51478	ISEcp1	ST45	clinical isolate	Czech	KX523903	Skalova A，2017	——
16	pOXA181_EC14828	blaOXA-181	E. coli	qnrS1	——	2014	51479	ISEcp1	ST410	blood	China	KP400525	Liu Y,2015	Yes
17	p72_X3_OXA181	blaOXA-181	K. pneumoniae	——	——	2015	——	——	ST307	clinical isolate	South Africa	no	Strydom, K. A,2020	——
18	ST307_X3-OXA-181	blaOXA-181	K. pneumoniae	——	——	2014	——	IS3000	ST307	urine,respiratory,intraabdominal,blood	South Africa	no	Lowe, M.,2019	——
19	pEC187,pEC292,pEC309,pEC327	blaOXA-181	E. coli	qnrS1	——	——		ISEcp1 IS3000 IS26	ST692	Urine,Suppuration	Burkina Faso	no	Ouédraogo, A. S.,2016	——
20	——	blaOXA-181	E. coli	qnrS1	——	2017	~51,000	——	——	fecal samples	Chad	highly similar (99% nucleotide identity) to pOXA181_EC14828 (GenBank accession no. KP400525)	Ouchar Mahamat,2019	——
21	——	blaOXA-181	E. coli	qnrS	——	2015	64000	ISEcp1	ST5692,ST38,ST3258,ST361,ST3268,ST167,ST5703,ST38	rectal swabs	Angola	no	Kieffer, N.,2016	Yes
KPC
1	pKPB11	blaKPC-2	K. pneumoniae	no	4	2016	12757	NTEKPC-Ic	ST11	blood	Brazil	MK264769	Fuga B,2020	no
2	pECBHS_9_5	blaKPC-2	E. coli	blaSHV-182	5	2017	46836	ΔTn4401a	ST410	rectal swab	Korea	no	Lee M,2020	——
3	pKPBHS_10_3	blaKPC-2	K. pneumoniae	blaSHV-182	3	2017	46387	ΔTn4401a	ST307	rectal swab	Korea	no	Lee M,2020	——
4	pECSEV_01	blaKPC-2	E. coli	blaSHV-11	4	2014	69409	Tn4401	ST1642	urine	Korea	KX683283	Jeong S,2018	Yes
5	pKP1194a	blaKPC-2	K. pneumoniae	——	——	——	45674	non-Tn4401 element	ST340	catheter tip culture	Brazil	KX756453	Cerdeira LT,2017	Yes
6	pCfr-30	blaKPC-3	Citrobacter freundii	blaSHV-11	2	2014	53292	ISKpn6 tnpA,ISKpn7 tnpA,Tn4401,tnpA	ST91	rectal swab	Italy	KY659387	Venditti C,2017	——
7	pCfr-145	blaKPC-3	Citrobacter freundii	blaSHV-12	1	2016	53292	ISKpn6 tnpA,ISKpn7 tnpA,Tn4401,tnpA	ST119	rectal swab	Italy	KY659388	Venditti C,2017	——
8	pIncX-3-KPC-3	blaKPC-3	Serratia marcescens	blaSHV-11	——	2013	53292	ISKpn6 tnpA,ISKpn7,IS3000	——	bronchoalveolar lavage	Italy	KU934011	Gona F,2017	10−3
9	pKPC_Kp01	blaKPC-2	K. pneumoniae	blaSHV-1	——	2015	46836	△ISKpn7-blaKPC-2-ISKpn6	ST307	sputum	Korea	KX348144	Kim JO,2017	Yes
10	p45-IncX3	blaKPC-3	K. pneumoniae	blaSHV-11	——	2011	63203	Tn4401a	ST512	clinical isolate	Italy	KT362706	Fortini D，2015	——
11	pKPC-NY79	blaKPC-2	K. pneumoniae	no	——	2011	42447	Tn4401a	ST258	urine	USA	JX104759	Ho PL,2013	10− 6
other
1	pIncX3	aac(6’)-lb-cr	K. pneumoniae	armA, msrE, mphE, sul1	8	——	67237	——	ST23	blood	India	CP036195	Shankar C,2020	——
2	pLHST2018_IncX3	blaSHV-12	S. Typhi	qnrB7	——	2018	42847	IS6	ST1	blood	India	CP052768	Jacob JJ,2021	——
3	pCS-WR3	blaSHV-13	Cronobacter sakazakii	qnrS1	4	——	43705	——	ST1	blood	Poland	MT759838	Lachowska M,2021	——
4	pEC-NRS18	blaSHV-12	E. coli	blaTEM-1, qnrS1	——	2009	48250	IS26	ST69	clinical isolate	Netherlands	KX618696	Liakopoulos A,2018	Yes

## Sheet: non-clinical
Number	Name	Gene	Host	Other resistance genes in the plasmid	Number of plasmids	Year	Plasmid size (bp)	Genetic environment	Strain sequence type	Source	Country	Plasmid accession number	Reference	Transfer ability(per donor cell)
NDM															Conserved sequence
1	pPT62-NDM-47kb	blaNDM-5	E. coli	no	2	2021	47849	IS26-orf-orf-orf-blaNDM-5-IS5-ISAba125-IS3000-IS1294	ST6775	Pigeon	China	CP090451	Lu X,2022	(3.95 ± 0.4) × 10−3 to (1.10 ± 0.2) × 10−2	——
2	pCSNDM-5	blaNDM-5	Citrobacter freundii	——	2	2019	45403	IS3000-IS5-blaNDM-5-bleMBL-trpF-dsbD-IS26	nd	outdoor aerosols of a wastewater treatment plant	China	CP063054	Zhou Z, 2022	Yes	blaNDM-bleMBL-trpF-dsbD
3	pEC2-NDM-5	blaNDM-5	E. coli	——	——	2019	46288	ISAba125-blaNDM-5-bleMBL-trpF-dsbC-cutA-umuD	ST410	dog	Korea	MW415440	Kyung SM，2022	Yes	blaNDM-bleMBL-trpF-dsbC
4	pEC3-NDM-5	blaNDM-5	E. coli	——	——	2020	45805	ISAba125-blaNDM-5-bleMBL-trpF-dsbC-cutA-umuD	ST410	dog	Korea	MW415441	Kyung SM，2022	Yes	blaNDM-bleMBL-trpF-dsbC
5	pEC7-NDM-5	blaNDM-5	E. coli	——	——	2019	45594	ISAba125-blaNDM-5-bleMBL-trpF-dsbC-cutA-umuD	ST410	dog	Korea	MW415442	Kyung SM，2022	Yes	blaNDM-bleMBL-trpF-dsbC
6	pKP1-NDM-5	blaNDM-5	K.pneumoniae	——	——	2019	45311	ISAba125-blaNDM-5-bleMBL-trpF-dsbC-cutA-umuD	ST378	dog	Korea	MW415443	Kyung SM，2022	Yes	blaNDM-bleMBL-trpF-dsbC
7	pKP4-NDM-5	blaNDM-5	K.pneumoniae	——	——	2019	45311	ISAba125-blaNDM-5-bleMBL-trpF-dsbC-cutA-umuD	ST378	dog	Korea	MW415444	Kyung SM，2022	Yes	blaNDM-bleMBL-trpF-dsbC
8	pTsB26	blaNDM-5	E. coli	——	4	2015	45495	ISAba125	ST636	Urban River	France	no	Hammer-Dedet F，2022	Yes	blaNDM-bleMBL-trpF-dsbD
9	pTsB26	blaNDM-5	E. coli	no	1	2015	45495	ISAba125	ST636	Urban River	France	no	Hammer-Dedet F，2022	Yes	blaNDM-bleMBL-trpF-dsbD
10	pHNGD75-NDM	blaNDM-5	E. coli	——	——	2018	46161	IS3000-ISAba125-blaNDM-5-bleMBL-trpF-tat-IS26	ST48	fecal samples from swine farms	China	MT296100	Ma Z,2021	Yes	blaNDM-bleMBL-trpF
11	pNDM5_SCLZR50	blaNDM-5	K.pneumoniae	rmtB blaTEM-1B fosA3	4	2019	53134	dsbC-trpF-ble-blaNDM-5-IS5-ΔISAba125-IS3000-tnpA Tn2	ST5828	urban river	China	Plasmid sequence show >99% identity to pNDM_MGR194	Li Y,2021	Yes	blaNDM-bleMBL-trpF-dsbC
12	pNDM5_SCLZR53	blaNDM-5	C. braakii	rmtB blaTEM-1B fosA4	6	2019	52041	dsbC-trpF-ble-blaNDM-5-IS5-ΔISAba125-IS3000-tnpA Tn3	——	urban river	China	Plasmid sequence show >99% identity to pNDM_MGR194	Li Y,2021	Yes	blaNDM-bleMBL-trpF-dsbC
13	p19110124-3	blaNDM-5	K.pneumoniae	——	——	2019	46,161	ISAba125,IS3000,IS26	ST340	swine	China	CP064177	Zhao W,2021	Yes	blaNDM-bleMBL-trpF
14	pHD6415-NDM	blaNDM-33	E. coli	no	——	2019	46161	IS26, ΔTn125, IS3000, and ΔTn3	ST650	hospital wastewater	China	MZ004933	Wang T，2021	Yes	blaNDM-bleMBL-trpF-dsbD
15	pMH9B	blaNDM-5	E. coli	no	4	2018	45216	——	ST224	faecal sample of horse	China	MT012582	Wang H,2021	Yes	blaNDM-bleMBL-trpF-dsbC
16	pMH10	blaNDM-5	E. coli	no	4	2018	41849	——	ST641	faecal sample of horse	China	MT012583	Wang H,2021	Yes	blaNDM-bleMBL-trpF-dsbC
17	pMH14	blaNDM-5	E. coli	no	4	2018	41849	——	ST641	faecal sample of horse	China	MT012584	Wang H,2021	Yes	blaNDM-bleMBL-trpF-dsbC
18	pMH19	blaNDM-5	E. coli	no	1	2018	45270	——	ST10	faecal sample of horse	China	MT012585	Wang H,2021	Yes	blaNDM-bleMBL-trpF-dsbC
19	pKJNI-5	blaNDM-5	E. coli	no	2	2018	71870	IS3000-DISAba125-IS5-blaNDM–5-bleMBL-trpF-dsbD-IS26-3′	ST746	influent sample	Korea	no	Shin H,2021	——	blaNDM-bleMBL-trpF-dsbD
20	p3R-IncX3	blaNDM-5	E. coli	no	4	2015	46149	——	ST156	chicken cloaca	China	CP049352	Ma T,2020	Yes	——
21	pGDQ8D112M-NDM	blaNDM-5	K.pneumoniae	no	2	2018	46161	ISAba125 IS5 IS26	ST3511	duck farm	China	MK628734	Ma Z,2020	1.53 × 10−6	blaNDM-bleMBL-trpF-dsbC
22	pGDQ8D117M-NDM	blaNDM-5	K. quasipneumoniae	no	2	2018	46161	ISAba125 IS5 IS26	——	duck farm	China	MK618661	Ma Z,2020	fail	blaNDM-bleMBL-trpF-dsbC
23	pHN6DS3	blaNDM-5	Enterobacter cloacae	no	——	2017	46,161	ISAba125 IS5 IS26 IS3000	——	Dog, urine (hematuresis)	China	MN276078	Wang J,2021	3.5×10-4	blaNDM-bleMBL-trpF
24	pHN7DS4	blaNDM-5	Citrobacter freundii	no	——	2017	45907	ISAba125 IS5 IS26 IS3000	——	Dog, feces	China	MN276082	Wang J,2021	3.0×10-4	blaNDM-bleMBL-trpF
25	pHN7DH6	blaNDM-5	E. coli	no	——	2017	46161	ISAba125 IS5 IS26 IS3000	ST410	Dog, feces	China	MN276080	Wang J,2021	3.0×10-5	blaNDM-bleMBL-trpF
26	pHN7DH7	blaNDM-5	E. coli	no	——	2017	46161	ISAba125 IS5 IS26 IS3000	ST410	Dog, feces	China	MN276081	Wang J,2021	2.7×10-5	blaNDM-bleMBL-trpF
27	pHN7CS2	blaNDM-5	E. coli	no	——	2017	46161	ISAba125 IS5 IS26 IS3000	ST410	Cat, feces(hepatiti)	China	MN276079	Wang J,2021	3.3×10-5	blaNDM-bleMBL-trpF
28	pYZPW131	blaNDM-5	S. Typhimurium	no	——	——	46161	IS3000 - ΔISAba125-IS5 -blaNDM-5 -ble -trpF-dsbC-IS26	ST34	retail pork	China	MK848866	Wang Z,2020	4.3 ×10 - 8	blaNDM-bleMBL-trpF-dsbC
29	unnamed3	blaNDM-5	K.pneumoniae	——	——	2018-2019	18178	——	ST726	subway environment	China	MN847777	Cao T，2020	no	blaNDM-bleMBL-trpF-dsbC
30	pNDM5_SH160	blaNDM-5	S. Typhimurium	no	2	2016	46161	ISSwil-IS3000-ΔISAba125-IS5-blaNDM-5-bleMBL-trpF-dsbC-IS26-ctuA1-ΔumuD	ST34	pork	China	Plasmid sequence show >99% identity to pNDM_MGR194	Gao Y，2020	Yes	blaNDM-bleMBL-trpF-dsbC
31	——	blaNDM-5	E. coli	——	——	2016	~50,000	——	ST1284	raw milk	Algeria	——	Yaici, L,2016	——	——
32	pScEc7-NDM-5	blaNDM-5	E. coli	——	2	2015-2018	46161	——	ST6	dead pigs lung tissue samples	China	no	XiangjinYan,2020	——	——
33	pWLK-NDM	blaNDM-1	Raoultella ornithinolytica	sul1 tetE	6	——	75,415	ΔISAba125-IS5-ΔISAba125-blaNDM-1-bleMBL-trpF-cutA-groES-groEL	——	urban river sediment	China	CP038280	Dang B，2020	fail	blaNDM-bleMBL-trpF-dsbC
34	PR15_NDM-5	blaNDM-5	E. coli	——	2	——	46161	IS26-dsbC-trpF-bleMBL-blaNDM-5-IS5	ST744	Wastewater treatment plants	China	MK256964	Han H，2020	——	blaNDM-bleMBL-trpF-dsbC
35	pL37-3	blaNDM-5	E. coli	no	3	2018	45650	IS5 ISAba125 IS3000 IS26 ISKox3	ST48	Anal swab of goose farm	China	CP034591	Liu Z,2019	Yes	blaNDM-bleMBL-trpF-dsbC
36	pL41-1-4	blaNDM-5	E. coli	no	3	2018	46238	IS5 ISAba125 IS3000 IS26 ISKox3 ISSwl1	ST48	feed of goose farm	China	CP034730	Liu Z,2019	Yes	blaNDM-bleMBL-trpF-dsbC
37	pL53-4	blaNDM-5	E. coli	no	2	2018	46259	IS5 ISAba125 IS3000 IS26 ISKox3 ISSwl1	ST48	water of goose farm	China	CP034757	Liu Z,2019	Yes	blaNDM-bleMBL-trpF-dsbC
38	pL65-9	blaNDM-5	E. coli	no	2	2018	46161	IS5 ISAba125 IS3000 IS26 ISKox3 ISSwl1	ST3076	faces of goose farm	China	CP034744	Liu Z,2019	Yes	blaNDM-bleMBL-trpF-dsbC
39	pL100-4	blaNDM-5	E. coli	no	4	2018	46261	IS5 ISAba125 IS3000 IS26 ISKox3 ISSwl1	ST48	Anal swab of goose farm	China	CP034748	Liu Z,2019	Yes	blaNDM-bleMBL-trpF-dsbC
40	pL103-2-5	blaNDM-5	E. coli	no	6	2018	46163	IS5 ISAba125 IS3000 IS26 ISKox3 ISSwl1	ST8809	Anal swab of goose farm	China	CP034847	Liu Z,2019	Yes	blaNDM-bleMBL-trpF-dsbC
41	pNDM1_SCW13	blaNDM-1	Kluyvera cryocrescens	blaSHV-12	3	2019	52941	IS3000-ΔISAba125-IS5-ΔISAba125-blaNDM-1-bleMBL-trpF-dsbC-cutA-groES-groL-insE	——	hospital sewage	China	MN178638	Li Y,2019	10−4	blaNDM-bleMBL-trpF-dsbC
42	pTB203	blaNDM-5	E. coli	no	3	2017	46161	IS5 ISAba125 IS3000	ST156	layer chicken	China	CP029245	Tang B，2019	(1.39 ± 0.12) × 10− 5	blaNDM-bleMBL-trpF-dsbC
43	pHN4109c	blaNDM-7	E. coli	no	——	2018	49828	IS26-blaNDM-ΔTn2	ST167	chicken meat	Pakistan	MK088485	Baloch Z，2019	——	blaNDM-bleMBL-trpF-dsbC
44	pGSH8M-2-4	blaNDM-5	E. coli	no	6	2018	46158	IS5 ISAba125 IS3000	ST542	wastewater treatment plants	Japan	AP019679	Sekizuka T,2019	——	blaNDM-bleMBL-trpF-dsbC
45	pNDM5_025943	blaNDM-5	E. coli	no	6	2017	44088	——	ST410	influx mainstream of hospital sewage	China	CP027204	Long H,2019	10−3	——
46	pP768-NDM-5	blaNDM-5	E. coli	no	——	2016	46161	IS5 ISAba125 IS3000	ST117	pig	China	MF547510	Ho PL，2018	10−4 to 10−5	blaNDM-bleMBL-trpF
47	pP744T-NDM5	blaNDM-5	E. coli	no	——	2015	45546	IS5 ISAba125 IS3000	ST1602	pig	China	MF547511	Ho PL，2018	10−4 to 10−5	blaNDM-bleMBL-trpF
48	pP785-NDM-5	blaNDM-5	E. coli	no	——	2016	46161	IS5 ISAba125 IS3000	ST7512	pig	China	MF547509	Ho PL，2018	10−4 to 10−5	blaNDM-bleMBL-trpF
49	pP788A-NDM-5	blaNDM-5	E. coli	no	——	2016	46161	IS5 ISAba125 IS3000	ST7510	pig	China	MF547507	Ho PL，2018	10−4 to 10−5	blaNDM-bleMBL-trpF
50	pP855-NDM-5	blaNDM-5	E. coli	no	——	2017	46161	IS5 ISAba125 IS3000	ST7511	pig	China	MF547508	Ho PL，2018	10−4 to 10−5	blaNDM-bleMBL-trpF
51	pVH1	blaNDM-5	E. coli	no	——	2017	46161	——	——	Cucumber	China	CP028705	Liu BT,2018	Yes	blaNDM-bleMBL-trpF-dsbC
52	pNDM-20	blaNDM-20	E. coli	no	——	2016	46161	IS3000-ΔISAba125-IS5	ST1114	food animal swine	China	MF458176	Liu Z，2018	5.01 × 10-9	blaNDM-bleMBL-trpF-dsbC
53	pSCKLB-2	blaNDM-5	K.pneumoniae	——	——	2016	46161	ISAba125 IS5	ST709	unrelated commercial chicken farms	China	MH161191	Xiang R，2018	Yes	blaNDM-bleMBL-trpF
54	pAD-19R	blaNDM-17	E. coli	no	——	2015	46161	Tn3-IS3000-ΔISAba125-IS5-blaNDM-17-bleMBL-trpF-dsbC-IS26-ΔumnD	ST48	chicken	China	KX833071	Liu Z,2017	∼6.32 × 10−9	blaNDM-bleMBL-trpF-dsbC
55	pNDM1_CF65	blaNDM-1	Citrobacter freundii	blaSHV-12	——	2015	~54,000	——	ST88	sewage input	China	no	Wu W,2016	Yes	——
56	——	blaNDM-5	Raoultella ornithinolytica	——	——	2018	45048	ISKox3 IS3000 IS5 IS26 ISAba125	——	fresh pork sausage patties	USA	no	Ballash GA,2021	——	blaNDM-bleMBL-trpF-dsbC
57	pCSNDM-5	blaNDM-5	Citrobacter sedlakii	——	2	2019	45,403	IS3000-IS5-blaNDM-5-bleMBL-trpF-dsbD-IS26	——	outdoor aerosols of a wastewater treatment plant (WWTP)	China	CP063054	Zhou Z,2022	Yes	blaNDM-bleMBL-trpF-dsbD
OXA181
1	p124_B-OXA-181	blaOXA-181	E. coli	qnrS1	——	2019	51466	——	ST410	River	Switzerland	CP048346	Bleichenbacher S,2020	——
2	p010_B-OXA-181	blaOXA-181	E. coli	qnrS1	——	2019	51479	——	ST656	inland canal	Switzerland	CP048332	Bleichenbacher S,2020	——
3	p061_A-OXA-181	blaOXA-181	E. coli	qnrS1	——	2019	51471	——	ST940	River	Switzerland	CP048327	Bleichenbacher S,2020	——
4	p064_C-OXA-181	blaOXA-181	E. coli	qnrS1	——	2019	50136	——	ST940	River	Switzerland	CP048325	Bleichenbacher S,2020	——
5	p032_K-OXA-181	blaOXA-181	E. coli	qnrS1	——	2019	50168	——	ST1284	inland canal	Switzerland	CP048321	Bleichenbacher S,2020	——
6	pLB_OXA-181	blaOXA-181	E. coli	qnrS1	——	2016-2019	51479	ISkox3 ISk3000 ISKpn19	ST410	fecal samples of a dog	Portugal	CP041033	Brilhante M，2020	——
7	pAN-OXA-181	blaOXA-181	E. coli	qnrS1	2	2018	51479	IS26	ST410	dog	Switzerland	MK416154	Nigg A,2019	——
8	pEc31346-OXA-181	blaOXA-181	E. coli	qnrS1	7	2016	51479	ISEcp1	ST641	porcine faecal samples	Italy	KX894452	Pulss S，2017	fail
9	pKS22-OXA-181	blaOXA-181	Klebsiella variicola	qnrS1	——	2015	51480	IS26	——	coriander mix sample	Switzerland	KT005457	Zurfluh K,2015	fail
other
1	pEC-393	blaSHV-12	E. coli	no	——	2013	43506	IS26	ST410	Turkey meat	Netherlands	KX618697	Liakopoulos A,2018	Yes
2	pEC-125	blaSHV-12	E. coli	qnrS1	——	2014	46338	IS26	ST117	Chicken faeces	Netherlands	KX618703	Liakopoulos A,2018	Yes
3	pEC-243	blaSHV-12	E. coli	qnrS1	——	2014	46338	IS26	ST315	Chicken faeces	Netherlands	KX618698	Liakopoulos A,2018	Yes
4	pKpvST101_6	qnrS1	E. coli	blaSHV-1 blaSHV-3	——	2017	43670	IS6,ISKra4	——	Livestock	Germany	NZ_CP031373	Juraschek K,2021	——
